# Supplementary material for: Analysis and forecasting of syphilis trends in mainland China based on hybrid time series models
Source: Epidemiol Infect. 2024 May 27;152:e93. doi: 10.1017/S0950268824000694 (PMC11736451; doi:10.1017/S0950268824000694)
Supplement: Wang et al. supplementary material [file S0950268824000694sup001.xlsx]

## Sheet: Sheet1
Dataset Description: Observed: Original time series data. Trend: Trend of the original data. Seasonality: Seasonality of the original data. SARIMA fit+forecast: Fitting results of the SARIMA model on the training set and test set. LSTM fit+forecast: Fitting results of the LSTM model on the training set and test set. SARIMA-LSTM fit+forecast: Fitting results of the SARIMA-LSTM model on the trainin…
Train set for modelling									ALL data for modelling
Time	Observed	Trend	Seasonality	SARIMA fit+forecast	LSTM fit+forecast	SARIMA-LSTM fit+forecast	SARIMA-NARX fit+forecast		SARIMA fit + predicit	SARIMA-LSTM fit + predict	SARIMA-NARX fit + predict
2004-01-01	2348	8260.96	-5086.94	3416.31					4673.7
2004-02-01	5004	8260.96	-8105.84	3515.8	6187.45	6340.19			3774	10992.6
2004-03-01	6862	8260.96	1888.72	7843.18	5664.39	5321.09			8263.98	4585.23
2004-04-01	7331	8260.96	564.628	7863.9	7669	7842.43			8342.13	7040.33
2004-05-01	7610	8260.96	1939.11	7894.08	8292.58	8276.54	8849.12		8162.12	8189.92	6514.62
2004-06-01	9039	8260.96	1859.6	8912.71	8722.09	8583.13	9411.11		9219.69	8853.68	7964.96
2004-07-01	9972	8260.96	4281.88	10096.3	9677.53	9517.81	9977.96		10294.6	9760.31	8100.29
2004-08-01	10270	8531.38	3663.51	10226.6	10310.8	10149.2	10358.3		10486.2	10290.3	8833.7
2004-09-01	10380	8712.96	1961.84	10084.1	10257.2	9982.19	10633.7		10515.9	10282.4	9398.18
2004-10-01	8507	8994.46	-633.287	8701.7	9798.75	9639.21	10788.1		9028.88	10076.8	9579.02
2004-11-01	9562	9263.79	-422.143	9184.54	8268.62	9018.2	8307.62		9076.09	9082.55	7934.83
2004-12-01	9537	9537.04	-2011.67	9723.23	8405.14	9020.62	11017.1		9781.22	8785.23	9329.68
2005-01-01	7767	9790	-5086.94	7035.79	8565.7	7427.94	8972.65		6117.87	7917.86	7591.4
2005-02-01	6075	10036.2	-8105.84	6635.55	8147.15	6690.16	6901.14		7263.03	6789.97	7420.7
2005-03-01	10149	10302.8	1888.72	10471.5	8034.24	10272.8	9118.14		9944.42	9726.65	7519.78
2005-04-01	10800	10575	564.628	10714.3	10400.3	10837.6	10625.9		10284.6	10990.5	8643.82
2005-05-01	10605	10868.6	1939.11	10924	11764.2	11238.3	10874.2		10741.1	11677	11634.9
2005-06-01	12602	11141.3	1859.6	12429.4	12423.4	12142.5	12455.5		12384.8	12386	10244.6
2005-07-01	12480	11347.3	4281.88	12873.7	13343.1	13508.6	13158.3		12677.5	12883	12206.6
2005-08-01	13670	11615	3663.51	13452	13159.1	13602.4	12198.7		13439.5	12802	11473.7
2005-09-01	13380	11988.9	1961.84	13189.7	13130.9	13216.7	14468.2		13187.8	12708.3	13701.3
2005-10-01	12039	12321.7	-633.287	11911.3	12473.5	12938.1	12963.2		11757.9	12714.4	12743.3
2005-11-01	13077	12648.8	-422.143	12797.4	11546.8	12886.2	12033		13037.6	12737.4	12820.6
2005-12-01	12566	12989.5	-2011.67	12829	11651.8	12812.5	14306.9		12618.8	13012.4	13109.9
2006-01-01	9682	13320.8	-5086.94	10080.6	11422.6	10409.4	11571		10499.9	11071.1	11153.3
2006-02-01	10586	13649.3	-8105.84	9577.76	10846.8	9720.91	9528.77		9136.99	9490.92	11179
2006-03-01	14611	13930.9	1888.72	14451.9	12183.5	14040.3	12753.6		14458.4	14028.9	11973.2
2006-04-01	14325	14176	564.628	14751.7	14296.5	14400.8	14242.2		14754.2	14775.3	14510.6
2006-05-01	14929	14431.7	1939.11	14854.6	15631.4	14911.6	14677.6		14659.9	15736.8	13093.6
2006-06-01	16456	14699.3	1859.6	16280.3	16671.4	15909.7	16344.5		16501.5	16564.9	16601.1
2006-07-01	16578	15041.2	4281.88	16912.1	17424.6	17179.8	16730.2		16667.2	17016.3	16160.3
2006-08-01	17455	15273.5	3663.51	17427.2	17073.6	17100.9	16295.9		17557	16848.4	15608.6
2006-09-01	16354	15418.2	1961.84	16704.1	16575.9	16477.6	17591.2		16557.1	16465.9	17574.8
2006-10-01	14947	15690.6	-633.287	15216.6	15797.1	15957.2	15529.2		15153.5	15931.2	16273.6
2006-11-01	16306	15976.5	-422.143	15960.3	15477.5	15943.4	15415.1		16260.1	15679.4	17554
2006-12-01	15759	16254.2	-2011.67	16037	15640.3	15941.1	17389.9		15862.1	15977.1	16706.8
2007-01-01	14694	16572.2	-5086.94	13815.7	14149.8	13614.1	14692.9		14082.7	13578.3	14805.9
2007-02-01	11149	16915.9	-8105.84	12548.9	13685	12358.7	13667.8		12166.5	12733.7	16494.6
2007-03-01	17523	17238.5	1888.72	17160.2	17036.2	17772.3	14921.8		17740.4	17698	16336.5
2007-04-01	17950	17561	564.628	17490.4	17608.5	17850.1	17893.8		17746.3	18070.7	17973.6
2007-05-01	18165	17881.2	1939.11	18212.3	18804.5	18562.2	18960.5		18534.3	19121	18190.3
2007-06-01	19885	18206.6	1859.6	19687.8	19999.1	19497.7	19216.1		19504.9	19956.4	19643.3
2007-07-01	20782	18522.5	4281.88	20403.6	21068.5	20732.2	19480.5		20683.1	20389	19447.9
2007-08-01	21499	18797.7	3663.51	21263	20997.2	20760.1	19692.9		21147.4	20366.7	20551.8
2007-09-01	20052	19137.1	1961.84	20468.9	20302.8	19965.7	20766.9		20314.2	20126.2	21179
2007-10-01	18989	19545.3	-633.287	19009.4	19475.7	19148.8	19585.2		19071.3	19722.2	20376.5
2007-11-01	19950	19993.5	-422.143	19767.4	19598.6	19058.8	20309.5		19265.9	19914.1	21421.1
2007-12-01	19923	20387	-2011.67	20001.7	19626.5	19221.4	21800.4		19992.3	19999.5	20618.3
2008-01-01	18112	20740.8	-5086.94	17806.6	16484.6	17261.5	19190.7		16775.2	16180.6	19136.2
2008-02-01	14336	21082.8	-8105.84	15610.4	15196.9	15294.7	17166.1		15518.8	15917.8	20682.2
2008-03-01	22482	21430.6	1888.72	21227.4	22646.4	21997.3	20251.7		20774.3	22224	24084.5
2008-04-01	22788	21876.6	564.628	22082.8	21977.6	22390.1	21970.9		21893.7	22339.5	22337.5
2008-05-01	24082	22205.1	1939.11	23335	22927.1	23469.6	26059.6		23120.9	23801.1	23420
2008-06-01	23414	22522.5	1859.6	24197.9	24146.8	24586.1	23447.9		23991.3	24887.2	25922.5
2008-07-01	25744	22703.9	4281.88	25132.3	25014.2	25722.9	23482.7		25172	25125	23020.9
2008-08-01	24744	23052	3663.51	25367.5	25058.8	25605.6	25723		25065.5	24880	25322.1
2008-09-01	25154	23617.3	1961.84	24907	23751	24259.2	23758.8		24577.4	23935.8	23385
2008-10-01	24592	23979.1	-633.287	23916.4	23255.4	23064.6	24482.5		23610.5	23604.3	23681
2008-11-01	22231	24284.6	-422.143	23786.6	23813.8	23158.4	23002		23533.3	24325.5	23613.9
2008-12-01	25259	24672	-2011.67	24474.2	23465	23712.5	24745.4		23865.4	23466.4	24294.1
2009-01-01	17130	25151.9	-5086.94	20419.6	19108.6	21168.8	25669.2		19634.7	19511.2	22993.4
2009-02-01	23672	25590.2	-8105.84	20120.9	21064.4	20266.5	23441.2		18607.7	23592.6	25528.6
2009-03-01	26714	26015.4	1888.72	25080.6	28909.4	26370.8	25595.9		24876.8	28210.4	25935.6
2009-04-01	27239	26279.1	564.628	26630.4	29072.2	27634.3	27006.3		26543.9	28009	25590.3
2009-05-01	26962	26447.8	1939.11	27290.2	29019.1	28732.4	29968.2		26780.7	29375	28364.6
2009-06-01	29831	26640.5	1859.6	27781.8	29487.5	29532.9	26495.8		27560.5	30017.8	31087.9
2009-07-01	30845	27081	4281.88	30235.1	30198.9	30567	27781.9		29675.6	29964.3	28209.3
2009-08-01	30164	27268.4	3663.51	30714.9	29853.7	30709.6	28890.3		30166.1	29525.6	29733.6
2009-09-01	29937	27327.7	1961.84	30389	28268.8	29082.6	27843.8		30016.3	28381.2	29125.1
2009-10-01	26139	27701.5	-633.287	28505.7	27343.3	27590.3	28093.8		28266.8	27487.1	28128.5
2009-11-01	24731	28069.4	-422.143	27831.7	27349	27787.9	28545.8		27185.9	26707.6	27329.7
2009-12-01	27384	28472.4	-2011.67	26825.4	27820.5	28100.5	32281.1		26630.6	25949.4	28554.8
2010-01-01	25577	28879.8	-5086.94	24042.1	23661.4	24439.4	26077.6		23554.7	22361.6	24315.2
2010-02-01	19724	29282.3	-8105.84	24883.6	21911.3	22817.5	21951.5		25887.3	21797.9	24005.3
2010-03-01	32084	29606.9	1888.72	26364.8	33620.3	33108.1	32116.2		26451.6	31386.2	33430.8
2010-04-01	30841	29945	564.628	29232.5	30205.3	30718.3	28629.1		29733.7	30378.8	30859.3
2010-05-01	32190	30477.2	1939.11	30744.6	32591	32465.3	33747.5		30789.8	33252.1	32158.6
2010-06-01	34274	31045.7	1859.6	33163.8	33540.9	33296.8	32771.5		33077.3	34417.3	32509.6
2010-07-01	36180	31431.4	4281.88	33641.5	34703.7	34581.3	32621.3		33735.6	34710.9	37079.7
2010-08-01	34489	31762.8	3663.51	35999.1	34504	34631.1	34331.9		35302.7	34414.6	34859
2010-09-01	33403	32177	1961.84	34859.8	32713.2	32849.9	34680		34390	33408.1	35059.6
2010-10-01	30787	32595.2	-633.287	32167.7	31638	31184.6	31821.8		31538.2	32596.3	31370.3
2010-11-01	32855	32988.2	-422.143	31985.4	32162.6	31608.6	32509.2		31423.5	32838.4	31170.6
2010-12-01	32905	33339.8	-2011.67	32860.1	32358.5	31267.2	30642.1		32588.7	33341.2	30276.1
2011-01-01	29313	33553.3	-5086.94	30209	26614.4	27715.7	28726.3		30129.4	27853.1	29244.6
2011-02-01	23941	33820.4	-8105.84	28839.2	24159.5	25538.2	26613.1		28846.4	25257	26733.1
2011-03-01	37808	34121.4	1888.72	32486.1	37132.6	37491.2	36796.1		32291.4	38463.9	36591.2
2011-04-01	35153	34352.2	564.628	34547.1	34227.4	34252.2	30506.1		34784.2	34217.9	35708.1
2011-05-01	37311	34619.2	1939.11	36383	37305.4	36375.9	37810.8		36027.1	37346.7	35865
2011-06-01	37590	34853.4	1859.6	37756.6	38347.4	37020.4	37622.6		38288.2	38147.4	36918.8
2011-07-01	37989	34780.7	4281.88	38153	39341.5	38444.3	36993.5		38323.6	38527.7	41200.1
2011-08-01	39091	35092.5	3663.51	38533.5	38341.4	38339.8	36208.4		38277	37749.6	36966.2
2011-09-01	36025	35607	1961.84	37771.8	36977.6	36075.5	36318.4		37389.1	36466.8	37076.8
2011-10-01	33704	35679.7	-633.287	35452.4	35449.4	34405.2	35792.4		34793.5	34808.1	35477.6
2011-11-01	36346	35850.5	-422.143	35483.6	35401.4	34399.8	34965.3		35979.6	33514.6	34779.8
2011-12-01	35035	36016.9	-2011.67	35925.8	34311.9	33719.3	33574		35697.4	34009.7	35380.9
2012-01-01	25438	36106.4	-5086.94	33453.3	28445.8	30511.5	31059		34509.9	31110.8	32291.2
2012-02-01	35298	36211.5	-8105.84	26231.1	34910.8	29486.1	37586		24458.2	33318.9	36941.5
2012-03-01	38801	36289.8	1888.72	38031.1	37914.2	36965.3	38265.3		39538.1	38628.9	28715.3
2012-04-01	35903	36356.8	564.628	39423.9	37337.4	36931.2	38035.5		39544.7	37705	39172.9
2012-05-01	40662	36359.9	1939.11	37359.5	38203.7	38698.9	41907.4		37842.4	39999.4	40663.3
2012-06-01	38231	36261	1859.6	39935.4	39106.2	38698	39238.6		40164.3	39935	39584.4
2012-07-01	39497	36540.5	4281.88	41123.5	39826.7	40498.8	38567.4		40419.8	40316.1	39998.2
2012-08-01	40106	36486.8	3663.51	40334.7	39002.7	39995.5	38992.3		40327.3	38897.1	37805.5
2012-09-01	36888	36111.1	1961.84	38525.3	37706.8	37646.6	38097.4		38735.7	37456.5	40778.9
2012-10-01	34449	36203	-633.287	36395.2	35515	35766.7	36332.2		36877.8	35808.3	36642.8
2012-11-01	35675	36235.6	-422.143	36334.2	34985	35657.1	36686.7		36923.7	34911.3	37687.7
2012-12-01	33332	36121.5	-2011.67	35963.7	35010.8	35206.2	35285.1		36399	35167.3	36721.6
2013-01-01	33851	36109.9	-5086.94	31369.2	30064.6	31740	32359.1		30210.8	30735	34643.9
2013-02-01	25594	36149.8	-8105.84	31125.2	30911.9	28309.7	27020.6		34082.9	30072.5	25911.2
2013-03-01	39490	36122.7	1888.72	36491.1	41052.5	41721.6	39316.7		35974.6	40491.3	41406.9
2013-04-01	37418	36170.4	564.628	36780.6	35628.8	36949.6	31353		37257.3	36193.4	37630.3
2013-05-01	39930	36187.1	1939.11	39753	38186.3	38822.7	40343.1		40176.4	39007	38880.9
2013-06-01	36224	36231.6	1859.6	38907.3	38953.4	39301.4	39071		39079.2	39604.2	40432.9
2013-07-01	41227	36242.7	4281.88	39214.9	38937.7	40654.4	38182.9		39527.9	39884.7	39389.4
2013-08-01	39334	36357.7	3663.51	39722	39247.7	39734.8	38611.2		40115.4	38431.5	38727.1
2013-09-01	37009	36480.6	1961.84	39205	37613.2	37825.4	37390.9		39423.3	37323.3	39445.4
2013-10-01	35473	36477.1	-633.287	36853.7	35058	35613.9	37440.4		36689.2	35664.2	36728.8
2013-11-01	35051	36503.2	-422.143	34836	34435.3	35468.2	37111.3		34622.7	35242.7	36372.1
2013-12-01	35025	36554	-2011.67	36728.7	35171.9	35639.5	33600		36894.1	35451.7	35313.7
2014-01-01	32424	36629.2	-5086.94	29939	31619	31905.3	34559.6		30699.5	31335.4	36289.3
2014-02-01	29781	36597.6	-8105.84	33492.1	28932.6	28690.2	28815.3		33954.3	28748.7	26211.4
2014-03-01	38252	36620.2	1888.72	38134.3	39245.6	40432.5	39092.3		38141	39778.6	39204.5
2014-04-01	38573	36705.7	564.628	37406.5	37329	37798.1	34622.5		37949.6	36752.4	38004.8
2014-05-01	39400	36720.3	1939.11	38873.7	38378	38918.4	40163.8		39386.6	38993.7	38873.4
2014-06-01	37974	36762	1859.6	40454.8	39347.9	39720.9	37981		40609.2	40058.3	38068.3
2014-07-01	41281	36981.3	4281.88	40672.4	39952.8	40855.6	38715.8		41590.7	40244.1	39740.8
2014-08-01	38522	36977.3	3663.51	40199.3	40357.4	40398.5	38990.2		40165.3	39167.3	41532.1
2014-09-01	38363	36885.7	1961.84	38668.5	38057.5	38256.9	38005.6		38935	37693.3	38805.4
2014-10-01	36171	36966.9	-633.287	35221	35993	35791.3	36138.3		35651.8	36022.4	36691.1
2014-11-01	34705	36949.6	-422.143	34830.2	35121.6	35823	35776.3		35249.5	35448.2	36043.1
2014-12-01	36372	37000.2	-2011.67	36568.2	35522.6	36228.2	34411.9		36902.9	35313.7	37715.1
2015-01-01	36339	37153.8	-5086.94	33621.5	32119	32104	33775.6		35457.6	31895.3	35191.4
2015-02-01	25771	37308.8	-8105.84	31264.6	28731.4	27708	31323.1		28952.7	29862.4	32433
2015-03-01	40063	37512.2	1888.72	39476.6	40992.8	42074.6	38298.1		40227.3	41851.2	41164
2015-04-01	38710	37723.9	564.628	38152.9	37204.9	37842.1	38907.5		39219.9	37296.3	42601.7
2015-05-01	38849	37914	1939.11	40544.2	39219.5	39383.9	42268.4		40283.7	39884.3	38993.1
2015-06-01	39738	38122.3	1859.6	40615.2	39746.8	40122.5	39955.4		40831.9	40765.9	41438
2015-07-01	43205	38102	4281.88	41899.4	40783.8	41037.3	37638.6		42674.7	40638	40016
2015-08-01	40317	38102	3663.51	41063.2	41883.1	41175.1	40547.3		41391.4	39992.4	43168.9
2015-09-01	41451	38329.5	1961.84	39719	39734.1	39371.5	38390.3		40060.5	38922.3	39479.7
2015-10-01	38163	38477.5	-633.287	37851.2	38248	36902.2	37645.2		38397.8	37961.2	37112.7
2015-11-01	37275	38599.2	-422.143	39322.5	37230.5	36979.5	39225		39671.3	37859.7	40049.7
2015-12-01	38801	38708.8	-2011.67	38449.7	38399.4	37293.5	39939.4		38880.6	38366.3	39045.2
2016-01-01	33424	38649.5	-5086.94	36171.1	35115.9	33760.5	35164.6		34706.7	34853.7	37496.8
2016-02-01	28685	38677.1	-8105.84	28095.5	29615.3	29484.5	36061.5		30728.5	28656.4	34706.9
2016-03-01	42610	38745.2	1888.72	42237.1	41798.6	42109.5	42265.1		41707.4	43031.4	44247.4
2016-04-01	39715	38678.8	564.628	40340.4	40700.2	39559.5	44354		40109.5	38679.2	42653
2016-05-01	40765	38729.2	1939.11	41693.1	41981.4	41240.2	46652.8		42170.3	41533	40925.6
2016-06-01	40450	38751.1	1859.6	41052.8	42325.1	41732.9	42626.8		41871.6	42511.9	43337.9
2016-07-01	41070	38604.2	4281.88	42437.9	43227.3	42764.1	38341.2		42155	42722.3	41355.2
2016-08-01	43116	38813.3	3663.51	41682.1	42677.7	42694.2	40494.1		41993.5	41821.7	41851.6
2016-09-01	40286	39169.5	1961.84	40314.3	41718.1	40465.5	38922.1		40834.5	40576.6	40963.1
2016-10-01	37734	39247.6	-633.287	37996.8	38501.6	38269.7	38650.2		38068.5	38882.5	38982
2016-11-01	38914	39437.8	-422.143	39228.3	36785.7	37759.8	37857.3		39569.6	36952.8	37986.7
2016-12-01	37688	39799.5	-2011.67	38525.6	38667.8	38160.6	38925.3		38546.3	36907	40093.8
2017-01-01	31010	40193.9	-5086.94	30171.2	35205.8	36311.9	35246.9		30975.2	35802.9	36368.8
2017-02-01	36118	40585.2	-8105.84	36055.1	34335.7	32496.4	37265.1		34706.8	35401.8	36050.1
2017-03-01	43726	41011.5	1888.72	42418.3	43808.2	42411.2	43445.1		43414.8	43859.8	39702.4
2017-04-01	40473	41341.9	564.628	40355.9	42591.3	42095.4	45990.3		40516.3	42443.7	41008.5
2017-05-01	44573	41653.9	1939.11	43985.8	43565.3	43512.3	43181		44074.5	44552.9	41699.6
2017-06-01	45323	42008	1859.6	42457.1	44910.8	43442.7	44914.9		42194.1	44770.6	45267.9
2017-07-01	45661	42656.4	4281.88	45138.3	46633.6	45277.6	44097.5		45346.3	45256.4	41966.6
2017-08-01	47916	42946.2	3663.51	46192.5	45620.8	45792.8	44083.4		46195.8	44897.5	46647.2
2017-09-01	45718	42976.1	1961.84	43986.9	44362.8	44061.6	45668.7		43561.3	44220.5	46822.1
2017-10-01	40231	43396.1	-633.287	42471.2	42256.7	42617.9	45362.1		42106.1	43339.4	45323.7
2017-11-01	43906	43754.7	-422.143	42436.5	41263.1	41812	43167.5		41993.2	41671.7	44174.2
2017-12-01	41193	43902.5	-2011.67	41153.5	44233.3	41931.1	42912.1		40675.5	42844.5	41803.5
2018-01-01	43067	43975.1	-5086.94	40445.3	36699.3	40128.8	42392.8		38890.1	39174.9	42405
2018-02-01	31016	44109.2	-8105.84	35987.2	30375.9	32651.4	38366		37366.5	31697.2	34134.8
2018-03-01	49546	44147.5	1888.72	46241.1	48066.6	50162.9	46902.2		45244	48026.5	48745.4
2018-04-01	44733	44317	564.628	45156.2	45101.4	46285.5	44153.9		44910.7	44158.1	44212.4
2018-05-01	48920	44540.5	1939.11	48190.1	46952.7	48061	48924.2		48135.8	47018	48664
2018-06-01	44522	44621.3	1859.6	46081.5	48333.7	47694.4	45268.1		45531.6	47766.8	47669.5
2018-07-01	48206	44626.6	4281.88	48846.2	48862.5	49319.5	48018.5		48505.6	48730.1	49326.7
2018-08-01	48588	44768.5	3663.51	47733	48724	48943.9	47403.1		47536.7	48009.8	47798.5
2018-09-01	45967	44910.5	1961.84	46061.6	46788.9	47260.8	46289.7		45762.6	47370	48797.4
2018-10-01	44050	45112.8	-633.287	43670.4	44209.7	44948.8	42841.6		43385.2	45781	44128.5
2018-11-01	45449	45408.8	-422.143	44105	44592.7	43895.9	43040.7		44210.5	44223.8	43002.8
2018-12-01	41591	45622.5	-2011.67	44261.8	44090.9	44809.4	43715.5		44112.7	44027.6	44510.5
2019-01-01	42795	46052.2	-5086.94	41038	35828.7	42400.7	43196.6		41852.5	39600.8	43386.4
2019-02-01	34695	46585.1	-8105.84	37051.1	34423.3	34625.1	38977.1		36410.7	36521.3	39948.5
2019-03-01	49274	47070.2	1888.72	47323.8	49529.6	49687.8	49351.8		47048	52177.3	45859.1
2019-04-01	49861	47636.1	564.628	46882.7	45920.2	47330.9	45585.7		47089.4	48984.2	49908.1
2019-05-01	50895	48159.2	1939.11	50144.4	47906	48060.4	49148		50375.1	50532.7	48174.8
2019-06-01	47675	48658.7	1859.6	48668.5	50415.2	49739.2	49953.5		48579.2	51971.4	47810.1
2019-07-01	55367	48820	4281.88	50829.3	50882.2	52001.6	48278.5		51423.5	52745.1	49811.5
2019-08-01	54217	48137.9	3663.51	51650.2	52383.9	53038	51555		50920.7	52662.9	52440.8
2019-09-01	51981	47247.6	1961.84	52329.7	50503.8	52232.9	53597.3		52215.1	52149.1	54675.9
2019-10-01	51616	46778.7	-633.287	49680.9	49061.7	50901.8	49644.6		49165.8	50401.4	50366.5
2019-11-01	50439	46475.6	-422.143	49842.9	51050.3	51207	49684.1		49212.1	50209	51640.7
2019-12-01	48587	46255.6	-2011.67	50674	49634.3	48144.1	47709.9		49993.8	48837	49804.3
2020-01-01	39671	46000.7	-5086.94	49335.5	39362	37386.6	44678.9		49146.1	38538.7	44644.9
2020-02-01	21448	45485.7	-8105.84	35708.8	28110.5	22055.4	21497		33052.8	20679.5	25727.8
2020-03-01	41154	45052.6	1888.72	42345.4	44673.5	41638.1	40038.3		42608.1	43958.3	41730.1
2020-04-01	46728	44627.8	564.628	40665	47744.7	46245.8	46978.9		41956.6	46973.4	36704.1
2020-05-01	46753	44114.8	1939.11	45403.3	46845.8	45264	48348.1		46161.8	45553.8	46586.5
2020-06-01	46538	43738.8	1859.6	45700.5	47677.9	47362.4	45351.8		46557.3	47177.1	47085.9
2020-07-01	50386	43593.7	4281.88	49129.4	48738	49742.5	45286.4		50979.7	47793.8	45802.8
2020-08-01	46838	44117.6	3663.51	47871	50875.3	50252.4	49885.8		48649.8	48144.3	48054.3
2020-09-01	48965	45021.6	1961.84	47866	48035.3	46274.3	47664.8		47569.9	47765.7	48680.4
2020-10-01	44438	45518	-633.287	45457.3	46752.2	44327.5	45067.3		46319.6	47072.2	46582.2
2020-11-01	45305	45669.2	-422.143	44634	44330.5	43413.9	46915.2		44482	45035.2	43855.4
2020-12-01	44696	45758	-2011.67	45113.6	44838.8	44496.3	42508.1		45320.3	43398.7	41736
2021-01-01	40079	45842.6	-5086.94	39643.8	39732.6	40700.5	44429.6		38095	38621.5	45223.7
2021-02-01	33615	45859.2	-8105.84	31210.5	34145.9	33439.8	41241		33354.7	34307.7	37572
2021-03-01	50682	45695.9	1888.72	48129.5	46843.2	49326.6	50815.8		47316.1	50539.7	53058.9
2021-04-01	49113	45416.2	564.628	48405	46672.6	46152.8	48458.8		48460	48172.9	47623.3
2021-05-01	47999	45138.4	1939.11	49657.2	47797.1	47462.3	49155.9		49596.8	47928.6	48030.9
2021-06-01	47423	44909	1859.6	47974.7	48957	49475.1	48265		48627.4	48539.9	47338.9
2021-07-01	51531	44789.5	4281.88	49462.1	50030	51292.4	45423.1		49181.6	48125.4	47698.4
2021-08-01	46091	44813.4	3663.51	51303.3	50739.5	50782.5	47052.2		51147	47537.7	50408.3
2021-09-01	45792	44703.6	1961.84	47176	45241.5	45302.6	46330.4		47188.6	45892.1	43507.5
2021-10-01	40900	44149.2	-633.287	43082.8	42599.1	42333.9	39958.5		42788.8	43517	42738.8
2021-11-01	42174	43572.2	-422.143	43456.3	41201.6	40814.3	43756.3		43739.4	40143.4	42735.1
2021-12-01	42321	43440.4	-2011.67	41596.2	42183.2	42476.8	41901.1		42198.3	38784.4	41113.3
2022-01-01	39586	43479.8	-5086.94	35976.3	36279.6	38222.6	39511.3		36874	38995.9	40889.7
2022-02-01	34683	43656.9	-8105.84	39234.4	38123.4	35695.1	36257.7		38313.5	40086.1	34013.8
2022-03-01	46978	43784.8	1888.72	47263.3	49964.6	49139.8	41948.7		48174.9	41508.6	43717.8
2022-04-01	39513	43652.8	564.628	44255.5	45758.6	44831.9	45156.1		44258.7	44463.8	39845.4
2022-05-01	43751	43283.2	1939.11	45045.5	45735.7	45209.9	44818.4		45184.4	45702.1	42703.8
2022-06-01	48507	42242.6	1859.6	44524.2	45477.3	45950.2	45174.5		44690	46963.2	47904.1
2022-07-01	51391	41041.2	4281.88	48313.5	47666.9	48295.9	44266		48411.9	48143.8	45629.5
2022-08-01	50482	40958.5	3663.51	50389.7	48621.6	47936.9	49276.6		50362.6	48694.4	48241.2
2022-09-01	44470	41448.8	1961.84	48178.1	46153.5	44421.9	49994.2		48614.8	46948.3	50668.2
2022-10-01	39054	41960.9	-633.287	41280.4	40104.8	39686.8	45551.4		40859.2	40695.2	45784.7
2022-11-01	35152	42749.2	-422.143	42959.4	36551.2	36788.3	37037.5		43004.1	32317.9	42933.9
2022-12-01	24367	43291.2	-2011.67	37543.7	38249.7	36453	30550.8		37180.9	26302.5	26508.1
2023-01-01	28708	43722.7	-5086.94	37007.5	35925.4	32346.3	32344.3		32651	27434.4	29349.6
2023-02-01	43574	44449.4	-8105.84	26373.8	42271.4	41497.1	43515.7		23321.6	44720.8	43845.5
2023-03-01	49855	45361.2	1888.72	43564.3	47059.410	46509.4	52412.8		51468.8	47724.4	48562.5
2023-04-01	48926	46578.9	564.628	38634.8	45837.4	44920.1	50566.1		45723.5	49999.6	47352.4
2023-05-01	53258	48266.1	1939.11	42635.6	47856.930	47941.6	49718.8		49740.1	53206.3	51501.9
2023-06-01	52007	48266.1	1859.6	40631.5	51327.566	51642.2	56097.6		49214.9	55517.4	53748.8
2023-07-01	58247	48266.1	4281.88	44137.4	52163.078	52112.6	51062.4		54098.8	57152	50943.3
2023-08-01	61068	48266.1	3663.51	43780.1	52846.871	50804.3	53555.1		55616	58105.5	54305.5
2023-09-01	55767	48266.1	1961.84	40873.3	52908.3	52295.9	49867.9		53843.9	57830.1	57431.5
2023-10-01	56981	48266.1	-633.287	37863.2	51162.555	52733.8	54823.1		51681.6	56269.2	60385.7
2023-11-01	57719	48266.1	-422.143	38109.1	53744.652	52283.8	60479.2		53126.4	57657	55296
2023-12-01									49305	62520.2	46098
2024-01-01									49152	56252.7	45863.2
2024-02-01									44279.8	52310	41069.5
2024-03-01									56793.8	35423.2	57785.5
2024-04-01									57481.9	43167.4	54393.1
2024-05-01									59470.6	49662.1	56972.7
2024-06-01									57234.2	49361.8	55026.6
2024-07-01									64066.8	52285.1	60858.3
2024-08-01									64047.8	53352.4	61139.9
2024-09-01									61338.7	54996	59182.7
2024-10-01									60983	54782.1	57794.2
2024-11-01									60203.3	53186.8	60095.7
2024-12-01									56201.3	51305.4	51993.6
2025-01-01									50120	50488.8	46951.3
2025-02-01									37238.2	49808.9	34020
2025-03-01									54945.1	40655.3	51826.1
2025-04-01									59377.7	36930.7	56106.5
2025-05-01									59378.7	55955.9	56070.8
2025-06-01									57901.8	50920.9	54696.9
2025-07-01									62796.2	53447.3	59678.1
2025-08-01									59793.7	53090	56596
2025-09-01									60941.6	53469.4	56733.5
2025-10-01									57807.4	51677.1	54979.5
2025-11-01									58922.8	49852.6	55711.5
